# Supplementary material for: Rhizobia-legume symbiosis mediates direct and indirect interactions between plants, herbivores and their parasitoids
Source: Heliyon. 2024 Mar 13;10(6):e27815. doi: 10.1016/j.heliyon.2024.e27815 (PMC10957422; doi:10.1016/j.heliyon.2024.e27815)
Supplement: Multimedia component 1 [file mmc1.xlsx]

## Sheet: Table RF S1
	Compound	estimate ([R+]-[R-])	chi square	p adj. value
1	2-hexenal	-0.332649	0.223461	1
2	Z-3-hexen-1-ol	-0.2462	0.782336	1
3	syn-butyl-aldoxime-2-methyl	-1.05164	1.76787	1
4	1-hexanol	-0.0180491	0.00230039	1
5	heptanal *	-0.139452	0.676213	1
6	Z-2-heptenal *	1.19862	4.84049	0.945164
7	benzaldehyde	-0.126079	1.37742	1
8	1-octen-3-ol	-0.221603	0.147122	1
9	β-pinene	-0.163365	0.118075	1
10	Z-3-hexen-1-ol-acetate	0.413817	1.35274	1
11	2-ethylhexan-1-ol *	-0.214941	1.14237	1
12	benzyl alcohol *	0.299416	1.51871	1
13	tranβ-β-ocimene *	-0.0964907	0.0555542	1
14	β-ocimene	-0.12138	0.106301	1
15	Linalool	0.0413776	0.010052	1
16	Nonanal	-0.220695	2.62447	1
17	DMNT	0.217134	0.279644	1
18	Benzyl nitrile	2.65571	13.1373	0.00984192
19	Z-3-Hexenyl-butyrate *	0.385407	1.05329	1
20	methyl salicylate	0.0784956	0.0625956	1
21	cis-3-Hexenyl-isovalerate *	-0.44686	2.16428	1
22	hexylbenzene *	-0.563269	9.44435	0.0720122
23	indole	0.736467	1.5692	1
24	α-copaene	0.126188	0.0581286	1
25	cis-3-Hexenyl-cis-3-hexenoate *	0.618287	1.73199	1
26	cis-jasmone	0.586481	1.56746	1
27	β-caryophyllene	0.359546	0.340176	1
28	Humulene	0.329767	0.292906	1
29	Unkown sesquiterpene 1 *	0.812148	1.79849	1
30	tranβ-β-ionone *	1.83478	20.4642	0.000206573
31	α-farnesene	1.85041	10.6616	0.0371897
32	Unkown sesquiterpene 2 *	1.51829	13.1758	0.00964174
33	trans nerolidol *	0.022987	0.00155763	1
34	TMTT	0.192567	0.351593	1
